# Supplementary material for: Study on the Antifungal Activity and Molecular Docking of Polyester Metabolites from Talaromyces striatoconidius
Source: Biology (Basel). 2026 Jun 12;15(12):920. doi: 10.3390/biology15120920 (PMC13295287; doi:10.3390/biology15120920)
Supplement: Supplementary file 1 [file biology-15-00920-s001.zip]

Archive with 1 entries (1 files):
- biology-4365471-supplementary.pdf
